# Supplementary material for: Rnd3 Is a Crucial Mediator of the Invasive Phenotype of Glioblastoma Cells Downstream of Receptor Tyrosine Kinase Signalling
Source: Cells. 2022 Nov 22;11(23):3716. doi: 10.3390/cells11233716 (PMC9741382; doi:10.3390/cells11233716)
Supplement: Supplementary file 1 [file cells-11-03716-s001.zip]

Archive with 1 entries (1 files):
- cells-1985585-supplementary.pdf
